# Supplementary material for: Thoracic Surgeons' Perception of Frail Behavior in Videos of Standardized Patients
Source: PLoS One. 2014 Jun 3;9(6):e98654. doi: 10.1371/journal.pone.0098654 (PMC4043843; doi:10.1371/journal.pone.0098654)
Supplement: Table S1 — Video rating data. (XLSX) [file pone.0098654.s001.xlsx]

## Sheet: DATA_LABELS_2013-09-23_0944
Participant ID	For how many years have you been in clinical medicine since completing training?	Please rate your ability to assess physical signs of frailty:	Video 1	Video 2	Video 3	Video 4	Video 5	Video 6	Video 7	Video 8	Video 9	Video 10	Video 11	Video 12	Video 13	Video 14	Video 15	Video 16	Video 17	Video 18	Video 19	Video 20	Video 21	Video 22	Video 23	Video 24	Video 25	Video 26	Video 27	Video 28	Video 29	Video 30	Video 31
1	11	Expert	Vigorous	Neither vigorous nor frail	Somewhat vigorous	Somewhat frail	Somewhat vigorous	Neither vigorous nor frail	Somewhat frail	Frail	Somewhat vigorous	Somewhat vigorous	Neither vigorous nor frail	Somewhat vigorous	Somewhat vigorous	Neither vigorous nor frail	Somewhat frail	Vigorous	Frail	Neither vigorous nor frail	Somewhat vigorous	Somewhat vigorous	Neither vigorous nor frail	Somewhat vigorous	Vigorous	Somewhat frail	Somewhat frail	Neither vigorous nor frail	Somewhat vigorous	Vigorous	Somewhat vigorous	Somewhat vigorous	Vigorous
2	12	Expert	Vigorous	Somewhat vigorous	Somewhat vigorous	Neither vigorous nor frail	Somewhat vigorous	Somewhat vigorous	Somewhat frail	Frail	Neither vigorous nor frail	Somewhat vigorous	Neither vigorous nor frail	Somewhat vigorous	Vigorous	Somewhat frail	Frail	Somewhat vigorous	Frail	Somewhat frail	Neither vigorous nor frail	Neither vigorous nor frail	Somewhat frail	Neither vigorous nor frail	Vigorous	Frail	Frail	Frail	Neither vigorous nor frail	Vigorous	Vigorous	Neither vigorous nor frail	Vigorous
3	35	Competent	Vigorous	Neither vigorous nor frail	Somewhat vigorous	Somewhat frail	Neither vigorous nor frail	Somewhat frail	Somewhat frail	Frail	Neither vigorous nor frail	Neither vigorous nor frail	Neither vigorous nor frail	Somewhat vigorous	Vigorous	Somewhat frail	Somewhat frail	Vigorous	Frail	Somewhat frail	Neither vigorous nor frail	Somewhat vigorous	Somewhat frail	Neither vigorous nor frail	Vigorous	Somewhat frail	Frail	Somewhat frail	Neither vigorous nor frail	Vigorous	Somewhat vigorous	Neither vigorous nor frail	Vigorous
4	4	Expert	Somewhat vigorous	Neither vigorous nor frail	Somewhat vigorous	Somewhat frail	Somewhat vigorous	Somewhat vigorous	Somewhat frail	Frail	Somewhat vigorous	Vigorous	Somewhat vigorous	Vigorous	Vigorous	Neither vigorous nor frail	Somewhat frail	Vigorous	Frail	Neither vigorous nor frail	Somewhat vigorous	Vigorous	Neither vigorous nor frail	Somewhat vigorous	Vigorous	Somewhat frail	Frail	Somewhat vigorous	Neither vigorous nor frail	Vigorous	Vigorous	Somewhat vigorous	Vigorous
5	2	Competent	Vigorous	Neither vigorous nor frail	Somewhat vigorous	Somewhat frail	Somewhat vigorous	Neither vigorous nor frail	Somewhat frail	Frail	Somewhat vigorous	Vigorous	Neither vigorous nor frail	Vigorous	Vigorous	Somewhat frail	Frail	Vigorous	Frail	Neither vigorous nor frail	Vigorous	Vigorous	Somewhat vigorous	Somewhat vigorous	Vigorous	Somewhat frail	Frail	Somewhat frail	Neither vigorous nor frail	Vigorous	Somewhat vigorous	Neither vigorous nor frail	Vigorous
6	31	Expert	Vigorous	Neither vigorous nor frail	Somewhat vigorous	Somewhat frail	Somewhat vigorous	Neither vigorous nor frail	Somewhat frail	Frail	Somewhat vigorous	Vigorous	Somewhat vigorous	Somewhat vigorous	Vigorous	Somewhat frail	Somewhat frail	Vigorous	Frail	Neither vigorous nor frail	Somewhat vigorous	Somewhat vigorous	Neither vigorous nor frail	Somewhat vigorous	Vigorous	Somewhat frail	Frail	Somewhat frail	Neither vigorous nor frail	Vigorous	Vigorous	Somewhat vigorous	Vigorous
7	11	Competent	Vigorous	Neither vigorous nor frail	Somewhat vigorous	Somewhat frail	Vigorous	Somewhat vigorous	Neither vigorous nor frail	Frail	Vigorous	Vigorous	Neither vigorous nor frail	Somewhat vigorous	Vigorous	Neither vigorous nor frail	Somewhat frail	Vigorous	Somewhat frail	Neither vigorous nor frail	Somewhat vigorous	Vigorous	Neither vigorous nor frail	Somewhat vigorous	Vigorous	Somewhat frail	Somewhat frail	Somewhat frail	Somewhat vigorous	Vigorous	Somewhat vigorous	Somewhat vigorous	Vigorous
8	5	Expert	Vigorous	Somewhat vigorous	Somewhat vigorous	Somewhat frail	Somewhat vigorous	Neither vigorous nor frail	Frail	Frail	Vigorous	Somewhat vigorous	Somewhat vigorous	Somewhat vigorous	Vigorous	Neither vigorous nor frail	Somewhat frail	Vigorous	Frail	Neither vigorous nor frail	Somewhat vigorous	Somewhat vigorous	Neither vigorous nor frail	Somewhat vigorous	Vigorous	Somewhat frail	Frail	Frail	Neither vigorous nor frail	Vigorous	Vigorous	Somewhat vigorous	Vigorous
9	18	Competent	Vigorous	Somewhat vigorous	Neither vigorous nor frail	Frail	Neither vigorous nor frail	Neither vigorous nor frail	Somewhat frail	Frail	Somewhat vigorous	Neither vigorous nor frail	Neither vigorous nor frail	Somewhat vigorous	Somewhat frail	Somewhat frail	Somewhat frail	Neither vigorous nor frail	Frail	Somewhat frail	Somewhat vigorous	Somewhat vigorous	Somewhat vigorous	Neither vigorous nor frail	Vigorous	Somewhat frail	Frail	Somewhat frail	Neither vigorous nor frail	Vigorous	Neither vigorous nor frail	Somewhat vigorous	Vigorous
10	19	Competent	Neither vigorous nor frail	Somewhat frail	Neither vigorous nor frail	Somewhat frail	Neither vigorous nor frail	Somewhat frail	Somewhat frail	Frail	Neither vigorous nor frail	Somewhat vigorous	Neither vigorous nor frail	Somewhat vigorous	Vigorous	Somewhat frail	Somewhat frail	Somewhat vigorous	Frail	Somewhat frail	Somewhat vigorous	Somewhat vigorous	Neither vigorous nor frail	Neither vigorous nor frail	Vigorous	Somewhat frail	Frail	Neither vigorous nor frail	Neither vigorous nor frail	Vigorous	Vigorous	Neither vigorous nor frail	Vigorous
11	1	Competent	Vigorous	Neither vigorous nor frail	Somewhat vigorous	Neither vigorous nor frail	Somewhat vigorous	Neither vigorous nor frail	Somewhat frail	Frail	Neither vigorous nor frail	Somewhat vigorous	Neither vigorous nor frail	Somewhat vigorous	Vigorous	Somewhat frail	Somewhat frail	Somewhat vigorous	Frail	Neither vigorous nor frail	Somewhat vigorous	Somewhat vigorous	Neither vigorous nor frail	Neither vigorous nor frail	Somewhat vigorous	Frail	Frail	Somewhat frail	Neither vigorous nor frail	Vigorous	Vigorous	Somewhat vigorous	Vigorous
12	33	Competent	Vigorous	Somewhat vigorous	Somewhat vigorous	Neither vigorous nor frail	Somewhat vigorous	Neither vigorous nor frail	Somewhat frail	Frail	Somewhat vigorous	Somewhat vigorous	Neither vigorous nor frail	Somewhat vigorous	Vigorous	Somewhat frail	Somewhat frail	Somewhat vigorous	Frail	Somewhat frail	Somewhat vigorous	Somewhat vigorous	Neither vigorous nor frail	Somewhat vigorous	Vigorous	Frail	Frail	Frail	Neither vigorous nor frail	Vigorous	Vigorous	Somewhat vigorous	Vigorous
13	18	Expert	Vigorous	Neither vigorous nor frail	Somewhat vigorous	Somewhat frail	Somewhat vigorous	Neither vigorous nor frail	Somewhat frail	Frail	Somewhat vigorous	Vigorous	Somewhat vigorous	Vigorous	Vigorous	Somewhat frail	Frail	Vigorous	Frail	Neither vigorous nor frail	Vigorous	Vigorous	Somewhat vigorous	Somewhat vigorous	Vigorous	Frail	Frail	Somewhat frail	Neither vigorous nor frail	Vigorous	Somewhat vigorous	Somewhat vigorous	Vigorous
14	28	Competent	Vigorous	Neither vigorous nor frail	Somewhat vigorous	Somewhat frail	Somewhat vigorous	Somewhat vigorous	Somewhat frail	Frail	Vigorous	Somewhat vigorous	Neither vigorous nor frail	Somewhat vigorous	Vigorous	Neither vigorous nor frail	Somewhat frail	Somewhat vigorous	Frail	Neither vigorous nor frail	Vigorous	Vigorous	Somewhat vigorous	Somewhat vigorous	Vigorous	Frail	Frail	Somewhat frail	Somewhat vigorous	Vigorous	Vigorous	Somewhat vigorous	Vigorous
15	2	Learner	Neither vigorous nor frail	Neither vigorous nor frail	Neither vigorous nor frail	Somewhat frail	Somewhat vigorous	Somewhat vigorous	Somewhat frail	Frail	Neither vigorous nor frail	Neither vigorous nor frail	Neither vigorous nor frail	Somewhat vigorous	Vigorous	Neither vigorous nor frail	Neither vigorous nor frail	Somewhat vigorous	Frail	Somewhat frail	Somewhat vigorous	Neither vigorous nor frail	Somewhat frail	Neither vigorous nor frail	Vigorous	Frail	Frail	Somewhat frail	Neither vigorous nor frail	Vigorous	Vigorous	Somewhat vigorous	Vigorous
16	16	Competent	Vigorous	Neither vigorous nor frail	Somewhat vigorous	Somewhat frail	Somewhat vigorous	Neither vigorous nor frail	Somewhat frail	Frail	Neither vigorous nor frail	Somewhat vigorous	Neither vigorous nor frail	Somewhat vigorous	Vigorous	Somewhat frail	Frail	Somewhat vigorous	Frail	Somewhat frail	Somewhat vigorous	Somewhat vigorous	Neither vigorous nor frail	Somewhat vigorous	Vigorous	Frail	Frail	Somewhat frail	Neither vigorous nor frail	Vigorous	Vigorous	Somewhat vigorous	Vigorous
17	42	Competent	Vigorous	Neither vigorous nor frail	Somewhat vigorous	Somewhat frail	Neither vigorous nor frail	Neither vigorous nor frail	Frail	Frail	Somewhat vigorous	Vigorous	Somewhat vigorous	Neither vigorous nor frail	Vigorous	Somewhat frail	Frail	Vigorous	Frail	Neither vigorous nor frail	Vigorous	Somewhat vigorous	Neither vigorous nor frail	Neither vigorous nor frail	Vigorous	Frail	Frail	Somewhat frail	Neither vigorous nor frail	Vigorous	Neither vigorous nor frail	Neither vigorous nor frail	Vigorous
18	15	Competent	Vigorous	Somewhat vigorous	Neither vigorous nor frail	Somewhat frail	Somewhat vigorous	Vigorous	Somewhat frail	Frail	Vigorous	Vigorous	Somewhat vigorous	Somewhat vigorous	Vigorous	Neither vigorous nor frail	Somewhat frail	Somewhat vigorous	Frail	Neither vigorous nor frail	Somewhat vigorous	Somewhat vigorous	Neither vigorous nor frail	Somewhat vigorous	Vigorous	Somewhat frail	Frail	Somewhat frail	Somewhat vigorous	Vigorous	Vigorous	Somewhat vigorous	Vigorous
19	30	Competent	Vigorous	Somewhat vigorous	Vigorous	Somewhat frail	Neither vigorous nor frail	Neither vigorous nor frail	Somewhat frail	Frail	Somewhat vigorous	Neither vigorous nor frail	Somewhat frail	Somewhat vigorous	Vigorous	Somewhat frail	Frail	Somewhat vigorous	Frail	Somewhat frail	Somewhat vigorous	Somewhat vigorous	Neither vigorous nor frail	Somewhat vigorous	Vigorous	Frail	Frail	Somewhat frail	Neither vigorous nor frail	Vigorous	Vigorous	Neither vigorous nor frail	Vigorous
20	9	Competent	Vigorous	Neither vigorous nor frail	Somewhat vigorous	Somewhat frail	Somewhat vigorous	Neither vigorous nor frail	Somewhat frail	Frail	Neither vigorous nor frail	Somewhat vigorous	Somewhat vigorous	Vigorous	Vigorous	Neither vigorous nor frail	Somewhat frail	Vigorous	Frail	Somewhat frail	Vigorous	Somewhat vigorous	Neither vigorous nor frail	Somewhat vigorous	Vigorous	Somewhat vigorous	Somewhat frail	Somewhat frail	Somewhat vigorous	Vigorous	Neither vigorous nor frail	Somewhat vigorous	Vigorous
21	11	Competent	Vigorous	Somewhat frail	Somewhat vigorous	Frail	Somewhat vigorous	Neither vigorous nor frail	Somewhat frail	Frail	Somewhat vigorous	Somewhat vigorous	Neither vigorous nor frail	Somewhat vigorous	Somewhat vigorous	Somewhat frail	Somewhat frail	Vigorous	Frail	Somewhat frail	Somewhat frail	Somewhat vigorous	Neither vigorous nor frail	Somewhat vigorous	Vigorous	Frail	Frail	Somewhat frail	Neither vigorous nor frail	Vigorous	Somewhat vigorous	Neither vigorous nor frail	Vigorous
22	4	Competent	Vigorous	Neither vigorous nor frail	Somewhat vigorous	Somewhat vigorous	Somewhat vigorous	Neither vigorous nor frail	Somewhat frail	Frail	Neither vigorous nor frail	Somewhat vigorous	Neither vigorous nor frail	Somewhat vigorous	Vigorous	Neither vigorous nor frail	Somewhat frail	Vigorous	Frail	Somewhat frail	Somewhat vigorous	Somewhat vigorous	Neither vigorous nor frail	Somewhat vigorous	Vigorous	Somewhat frail	Frail	Somewhat frail	Neither vigorous nor frail	Vigorous	Somewhat vigorous	Neither vigorous nor frail	Somewhat vigorous
23	23	Expert	Somewhat vigorous	Somewhat frail	Neither vigorous nor frail	Frail	Neither vigorous nor frail	Somewhat frail	Somewhat frail	Frail	Somewhat vigorous	Somewhat vigorous	Neither vigorous nor frail	Neither vigorous nor frail	Somewhat vigorous	Somewhat frail	Somewhat frail	Somewhat vigorous	Frail	Somewhat frail	Somewhat vigorous	Somewhat vigorous	Neither vigorous nor frail	Somewhat vigorous	Vigorous	Somewhat frail	Frail	Somewhat frail	Neither vigorous nor frail	Vigorous	Somewhat vigorous	Somewhat vigorous	Vigorous
24	20	Learner	Vigorous	Neither vigorous nor frail	Somewhat vigorous	Somewhat frail	Somewhat vigorous	Neither vigorous nor frail	Somewhat frail	Frail	Somewhat vigorous	Somewhat vigorous	Somewhat vigorous	Vigorous	Vigorous	Somewhat frail	Somewhat frail	Vigorous	Frail	Neither vigorous nor frail	Vigorous	Somewhat vigorous	Neither vigorous nor frail	Neither vigorous nor frail	Vigorous	Somewhat frail	Frail	Somewhat frail	Neither vigorous nor frail	Vigorous	Somewhat vigorous	Neither vigorous nor frail	Vigorous
25	25	Competent	Vigorous	Somewhat frail	Somewhat vigorous	Somewhat frail	Somewhat vigorous	Neither vigorous nor frail	Somewhat frail	Frail	Somewhat vigorous	Vigorous	Somewhat vigorous	Vigorous	Vigorous	Neither vigorous nor frail	Vigorous	Vigorous	Frail	Somewhat frail	Vigorous	Vigorous	Neither vigorous nor frail	Somewhat vigorous	Vigorous	Frail	Neither vigorous nor frail	Somewhat frail	Neither vigorous nor frail	Somewhat vigorous	Somewhat vigorous	Somewhat vigorous	Vigorous
26	23	Competent	Somewhat vigorous	Neither vigorous nor frail	Somewhat vigorous	Somewhat frail	Somewhat vigorous	Somewhat vigorous	Somewhat frail	Frail	Neither vigorous nor frail	Somewhat vigorous	Neither vigorous nor frail	Somewhat vigorous	Vigorous	Somewhat frail	Somewhat frail	Frail	Frail	Neither vigorous nor frail	Somewhat vigorous	Somewhat vigorous	Neither vigorous nor frail	Neither vigorous nor frail	Vigorous	Somewhat frail	Frail	Somewhat frail	Neither vigorous nor frail	Vigorous	Somewhat vigorous	Neither vigorous nor frail	Vigorous
27	30	Expert	Vigorous	Neither vigorous nor frail	Somewhat vigorous	Somewhat frail	Somewhat vigorous	Neither vigorous nor frail	Somewhat frail	Frail	Somewhat vigorous	Vigorous	Somewhat vigorous	Somewhat vigorous	Vigorous	Somewhat frail	Somewhat frail	Somewhat vigorous	Frail	Neither vigorous nor frail	Somewhat vigorous	Neither vigorous nor frail	Neither vigorous nor frail	Neither vigorous nor frail	Vigorous	Somewhat frail	Frail	Somewhat frail	Neither vigorous nor frail	Vigorous	Somewhat vigorous	Neither vigorous nor frail	Vigorous
28	7	Competent	Vigorous	Neither vigorous nor frail	Somewhat vigorous	Somewhat frail	Somewhat vigorous	Neither vigorous nor frail	Somewhat frail	Frail	Neither vigorous nor frail	Somewhat vigorous	Neither vigorous nor frail	Somewhat vigorous	Vigorous	Somewhat frail	Somewhat frail	Somewhat vigorous	Frail	Neither vigorous nor frail	Somewhat vigorous	Somewhat vigorous	Neither vigorous nor frail	Somewhat vigorous	Vigorous	Frail	Frail	Neither vigorous nor frail	Neither vigorous nor frail	Vigorous	Somewhat vigorous	Neither vigorous nor frail	Somewhat vigorous
29	8	Competent	Vigorous	Neither vigorous nor frail	Somewhat vigorous	Somewhat frail	Somewhat vigorous	Neither vigorous nor frail	Somewhat frail	Frail	Somewhat vigorous	Somewhat vigorous	Somewhat vigorous	Vigorous	Vigorous	Neither vigorous nor frail	Somewhat frail	Somewhat vigorous	Frail	Neither vigorous nor frail	Somewhat vigorous	Somewhat vigorous	Neither vigorous nor frail	Neither vigorous nor frail	Somewhat vigorous	Somewhat frail	Frail	Somewhat frail	Neither vigorous nor frail	Vigorous	Somewhat vigorous	Neither vigorous nor frail	Vigorous
30	9	Competent	Vigorous	Neither vigorous nor frail	Somewhat vigorous	Somewhat frail	Vigorous	Somewhat vigorous	Somewhat frail	Frail	Somewhat vigorous	Vigorous	Somewhat vigorous	Somewhat vigorous	Vigorous	Somewhat frail	Somewhat frail	Somewhat vigorous	Frail	Neither vigorous nor frail	Somewhat vigorous	Neither vigorous nor frail	Somewhat frail	Somewhat vigorous	Vigorous	Frail	Frail	Somewhat frail	Neither vigorous nor frail	Vigorous	Vigorous	Somewhat vigorous	Vigorous
31	45	Competent	Vigorous	Neither vigorous nor frail	Somewhat vigorous	Somewhat frail	Vigorous	Neither vigorous nor frail	Somewhat frail	Frail	Somewhat vigorous	Vigorous	Neither vigorous nor frail	Somewhat vigorous	Vigorous	Somewhat frail	Somewhat frail	Vigorous	Frail	Somewhat frail	Vigorous	Vigorous	Neither vigorous nor frail	Somewhat vigorous	Vigorous	Somewhat frail	Frail	Somewhat frail	Somewhat vigorous	Vigorous	Somewhat vigorous	Neither vigorous nor frail	Vigorous
32	6	Expert	Vigorous	Neither vigorous nor frail	Neither vigorous nor frail	Somewhat frail	Neither vigorous nor frail	Neither vigorous nor frail	Somewhat frail	Frail	Neither vigorous nor frail	Somewhat vigorous	Neither vigorous nor frail	Neither vigorous nor frail	Somewhat vigorous	Somewhat frail	Frail	Somewhat vigorous	Frail	Somewhat frail	Neither vigorous nor frail	Neither vigorous nor frail	Somewhat frail	Neither vigorous nor frail	Vigorous	Frail	Frail	Frail	Somewhat frail	Somewhat vigorous	Neither vigorous nor frail	Neither vigorous nor frail	Somewhat vigorous
